# Supplementary material for: A Low-Fat/Sucrose Diet Rich in Complex Carbohydrates Reverses High-Fat/Sucrose Diet-Induced Corneal Dysregulation
Source: Int J Mol Sci. 2023 Jan 4;24(2):931. doi: 10.3390/ijms24020931 (PMC9865780; doi:10.3390/ijms24020931)
Supplement: Supplementary file 1 [file ijms-24-00931-s001.zip]

Archive with 1 entries (1 files):
- ijms-2083217-supplementary.pdf
